# Supplementary material for: The Strengthened Photocatalytic NOx Removal of Composites Bi4O5Br2/BiPO4: The Efficient Regulation of Interface Carriers by Integrating a Wide-Bandgap Ornament
Source: Molecules. 2022 Dec 2;27(23):8474. doi: 10.3390/molecules27238474 (PMC9740558; doi:10.3390/molecules27238474)
Supplement: Supplementary file 1 [file molecules-27-08474-s001.zip]

Archive with 1 entries (1 files):
- molecules-2007600-supplementary.pdf
